# Supplementary material for: Decoding paradoxical BOLD responses to transcranial ultrasound stimulation with concurrent optoacoustic magnetic resonance imaging
Source: Sci Adv. 2025 Oct 31;11(44):eadz1309. doi: 10.1126/sciadv.adz1309 (PMC12577710; doi:10.1126/sciadv.adz1309)
Supplement: Supplementary file 2 — Movie S1 [file sciadv.adz1309_movie_s1.zip]

Archive with 1 entries (1 files):
- adz1309_movie_s1.mp4
